# Supplementary material for: Role of S100A8/A9 in Platelet–Neutrophil Complex Formation during Acute Inflammation
Source: Cells. 2022 Dec 6;11(23):3944. doi: 10.3390/cells11233944 (PMC9738100; doi:10.3390/cells11233944)
Supplement: Supplementary file 1 [file cells-11-03944-s001.zip]

Archive with 1 entries (1 files):
- cells-2045963-supplementary.pdf
